# Supplementary material for: Trends in oxygenate/hydrocarbon selectivity for electrochemical CO(2) reduction to C2 products
Source: Nat Commun. 2022 Mar 17;13:1399. doi: 10.1038/s41467-022-29140-8 (PMC8931056; doi:10.1038/s41467-022-29140-8)
Supplement: Supplementary file 3 — Source Data [file 41467_2022_29140_MOESM3_ESM.zip]

Archive with 15 entries (15 files):
- Source Data/Fig2b-source-data.csv
- Source Data/Fig3b-source-data.csv
- Source Data/Fig2g-source-data.csv
- Source Data/Fig2c-source-data.csv
- Source Data/Fig2e-source-data.csv
- Source Data/Fig2d-source-data.csv
- Source Data/Fig2f-source-data.csv
- Source Data/Fig3a-source-data.csv
- Source Data/Fig3c-source-data.csv
- Source Data/Fig4a-source-data.csv
- Source Data/Fig4c-source-data.csv
- Source Data/Fig4b-source-data.csv
- Source Data/Fig4d-source-data.csv
- Source Data/Fig5-source-data.csv
- Source Data/Fig4e-source-data.csv
