# Supplementary material for: Trends in oxygenate/hydrocarbon selectivity for electrochemical CO(2) reduction to C2 products
Source: Nat Commun. 2022 Mar 17;13:1399. doi: 10.1038/s41467-022-29140-8 (PMC8931056; doi:10.1038/s41467-022-29140-8)
Supplement: Supplementary file 3 — Source Data [file 41467_2022_29140_MOESM3_ESM.zip › Source Data/Fig2b-source-data.csv]

Figure 2b
	Ethylene (red)		Ethane (yellow)
	Reaction coordinates	delta G	Reation coordinates	delta G
	1.2	-2.7459	1.2	-2.7459
	1.8	-2.7459	1.8	-2.7459
	2	-2.34909	2	-2.34909
	2.2	-2.67375	2.2	-2.67375
	2.8	-2.67375	2.8	-2.67375
	3	-2.60011	3	-2.60011
	3.2	-3.73963	3.2	-3.73963
	3.8	-3.73963	3.8	-3.73963
	4	-3.62521	4	-3.62521
	4.2	-4.67563	4.2	-4.67563
	4.8	-4.67563	4.8	-4.67563
	5	-4.50647	5	-4.26712
	5.2	-5.6723	5.2	-5.58085
	5.8	-5.6723	5.8	-5.58085
	6.2	-7.14534	6.2	-6.26347
	6.8	-7.14534	6.8	-6.26347
			7.2	-7.52778
			7.8	-7.52778
			8.2	-9.56553
			8.8	-9.56553
