# Supplementary material for: Trends in oxygenate/hydrocarbon selectivity for electrochemical CO(2) reduction to C2 products
Source: Nat Commun. 2022 Mar 17;13:1399. doi: 10.1038/s41467-022-29140-8 (PMC8931056; doi:10.1038/s41467-022-29140-8)
Supplement: Supplementary file 3 — Source Data [file 41467_2022_29140_MOESM3_ESM.zip › Source Data/Fig3b-source-data.csv]

Figure 3b
	pH7						pH13
	U_RHE	j_Methane	j_Ethylene	j_Ethanol*	j_Acetate		U_RHE	j_Methane	j_Ethylene	j_Ethanol*	j_Acetate
	-1.16953	5.33322	1.07462	0.19351	0.00304		-0.435		0.00529	0.0054
	-1.13811	3.66547	1.25058	0.46822	0.00949		-0.485		0.03032	0.00919	0.00816
	-1.09361	2.04882	1.28843	0.58547	0.0107		-0.534		0.10548	0.03963	0.01618
	-1.05439	1.08188	1.02345	0.40036	0.00884		-0.583		0.22935	0.09653	0.01913
	-1.01297	0.46598	0.42609	0.1387	0.00437		-0.633		0.39962	0.17255	0.03033
	-0.95526	0.04311	0.1297	0.03381	0.00084453		-0.682		0.49071	0.21526	0.02565
	-0.88722	0.00678	0.02982				-0.729	0.01413	0.59613	0.21558	0.03164
	-0.81724	0.00089458	0.01054				-0.775	0.16323	0.47195	0.22068	0.05021
	-0.74561	0.000283011	0.00159				-0.803	0.94695	0.10105	0.05053	0.02589
