# Supplementary material for: Trends in oxygenate/hydrocarbon selectivity for electrochemical CO(2) reduction to C2 products
Source: Nat Commun. 2022 Mar 17;13:1399. doi: 10.1038/s41467-022-29140-8 (PMC8931056; doi:10.1038/s41467-022-29140-8)
Supplement: Supplementary file 3 — Source Data [file 41467_2022_29140_MOESM3_ESM.zip › Source Data/Fig2g-source-data.csv]

Figure 2g
	O+C2H4 (purple)		CH2CHOH (blue)		CH3CHO (navy)
	Reaction coordinates	delta G	Reation coordinates	delta G	Reation coordinates	delta G
	1.2	-4.50425	1.2	-4.50425	1.2	-4.50425
	1.8	-4.50425	1.8	-4.50425	1.8	-4.50425
	2	-2.70316	2	-4.4415	2	-4.42102
	2.2	-4.70895	2.2	-5.20926	2.2	-5.35045
	2.8	-4.70895	2.8	-5.20926	2.8	-5.35045
	3	-3.88995
	3.2	-5.08034
	3.8	-5.08034
