# Supplementary material for: Trends in oxygenate/hydrocarbon selectivity for electrochemical CO(2) reduction to C2 products
Source: Nat Commun. 2022 Mar 17;13:1399. doi: 10.1038/s41467-022-29140-8 (PMC8931056; doi:10.1038/s41467-022-29140-8)
Supplement: Supplementary file 3 — Source Data [file 41467_2022_29140_MOESM3_ESM.zip › Source Data/Fig2c-source-data.csv]

Figure 2c
	Acetylene (brown)		Ethylene (red)
	Reaction coordinates	delta G	Reation coordinates	delta G
	3.2	-3.73963	3.2	-3.73963
	3.8	-3.73963	3.8	-3.73963
	4	-3.54318	4	-3.54318
	4.2	-4.70115	4.2	-4.70115
	4.8	-4.70115	4.8	-4.70115
	5.2	-4.19855	5	-4.40235
	5.8	-4.19855	5.2	-5.6723
			5.8	-5.6723
			6.2	-7.14534
			6.8	-7.14534
