# Supplementary material for: Trends in oxygenate/hydrocarbon selectivity for electrochemical CO(2) reduction to C2 products
Source: Nat Commun. 2022 Mar 17;13:1399. doi: 10.1038/s41467-022-29140-8 (PMC8931056; doi:10.1038/s41467-022-29140-8)
Supplement: Supplementary file 3 — Source Data [file 41467_2022_29140_MOESM3_ESM.zip › Source Data/Fig2e-source-data.csv]

Figure 2e
	Acetate (green)		Ethanol/acetaldehyde (blue)
	Reaction coordinates	delta G	Reation coordinates	delta G
	1.2	-2.7459	1.2	-2.7459
	1.8	-2.7459	1.8	-2.7459
	2	-2.24992	2	-2.24992
	2.2	-3.20038	2.2	-3.20038
	2.8	-3.20038	2.8	-3.20038
	3.2	-3.46481	3	-3.0326
	3.8	-3.46481	3.2	-4.50425
	4	-2.93001	3.8	-4.50425
	4.2	-4.1146
	4.8	-4.1146
