# Supplementary material for: Trends in oxygenate/hydrocarbon selectivity for electrochemical CO(2) reduction to C2 products
Source: Nat Commun. 2022 Mar 17;13:1399. doi: 10.1038/s41467-022-29140-8 (PMC8931056; doi:10.1038/s41467-022-29140-8)
Supplement: Supplementary file 3 — Source Data [file 41467_2022_29140_MOESM3_ESM.zip › Source Data/Fig2d-source-data.csv]

Figure 2d
	Acetaldehyde (navy)		Ethanol (blue)
	Reaction coordinates	delta G	Reation coordinates	delta G
	1.2	-2.7459	1.2	-2.7459
	1.8	-2.7459	1.8	-2.7459
	2	-2.09831	2	-2.09831
	2.2	-3.39758	2.2	-3.39758
	2.8	-3.39758	2.8	-3.39758
	3	-3.20998	3	-3.20998
	3.2	-4.50425	3.2	-4.50425
	3.8	-4.50425	3.8	-4.50425
	4.5	-4.42102	4	-4.4415
	5.2	-5.34045	4.2	-5.20926
	5.8	-5.34045	4.8	-5.20926
	6.2	-4.80473	5.2	-5.34045
			6.2	-4.80473
			6.8	-4.80473
			7.2	-6.3754
			7.8	-6.3754
			8.2	-7.06535
			8.8	-7.06535
