# Supplementary material for: Trends in oxygenate/hydrocarbon selectivity for electrochemical CO(2) reduction to C2 products
Source: Nat Commun. 2022 Mar 17;13:1399. doi: 10.1038/s41467-022-29140-8 (PMC8931056; doi:10.1038/s41467-022-29140-8)
Supplement: Supplementary file 3 — Source Data [file 41467_2022_29140_MOESM3_ESM.zip › Source Data/Fig2f-source-data.csv]

Figure 2f
	CHCHOH (purple)		CCH (red)
	Reaction coordinates	delta G	Reation coordinates	delta G
	1.2	-2.67375	1.2	-2.67375
	1.8	-2.67375	1.8	-2.67375
	2	-2.25344	2	-2.60011
	2.2	-3.56605	2.2	-3.73963
	2.8	-3.56605	2.8	-3.73963
