# Supplementary material for: Trends in oxygenate/hydrocarbon selectivity for electrochemical CO(2) reduction to C2 products
Source: Nat Commun. 2022 Mar 17;13:1399. doi: 10.1038/s41467-022-29140-8 (PMC8931056; doi:10.1038/s41467-022-29140-8)
Supplement: Supplementary file 3 — Source Data [file 41467_2022_29140_MOESM3_ESM.zip › Source Data/Fig3a-source-data.csv]

Figure 3a
	pH7						pH13
	U_RHE	j_Methane	j_Ethylene	j_Acetate	j_Ethanol*		U_RHE	j_Methane	j_Ethylene	j_Acetate	j_Ethanol*
	-1.267	781.79576	275.09631	6.50E-04	135.7004		-0.793	9.1328	19.06635	1.84E-04	4.68363
	-1.207	201.22069	125.35206	5.73E-04	43.62046		-0.727	0.2837	3.62951	5.71E-05	0.60824
	-1.147	40.69914	50.54597	3.88E-04	12.4151		-0.667	0.00817	1.22017	5.42E-05	0.14454
	-1.087	8.86328	20.08116	3.39E-04	3.48211		-0.607	2.31E-04	0.43868	1.02E-04	0.03688
	-1.027	1.58935	7.76437	5.51E-04	0.94951		-0.547	5.25E-06	0.11542	1.71E-04	0.0069
	-0.967	0.28832	2.68103	7.92E-04	0.23026		-0.487	1.19E-07	0.0165	2.44E-04	9.06E-04
	-0.907	0.04672	0.97401	0.00104	0.05714		-0.427	2.26E-09	0.00169	1.80E-04	1.88E-04
	-0.847	0.0073	0.28005	9.64E-04	0.01015		-0.367	6.89E-11	1.14E-04	6.71E-05	2.87E-05
	-0.787	8.53E-04	0.07475	5.21E-04	0.00119		-0.307	1.11E-12	2.86E-06	1.02E-05	1.51E-06
	-0.727	4.54E-05	0.00892	7.65E-05	3.88E-05		-0.247	1.80E-14	4.80E-08	1.22E-06	5.46E-08
	-0.667	9.50E-07	5.02E-04	3.57E-06	4.77E-07		-0.187	2.49E-16	7.91E-10	1.29E-07	2.96E-09
	-0.607	1.59E-08	2.18E-05	1.15E-07	4.59E-09		-0.127	3.44E-18	1.28E-11	1.35E-08	2.09E-10
	-0.547	2.20E-10	1.15E-06	4.59E-09	9.33E-11		-0.067	4.24E-20	2.19E-13	1.55E-09	1.99E-11
	-0.487	3.04E-12	5.63E-08	2.26E-10	3.12E-12		-0.007		3.80E-15	1.59E-10	2.03E-12
	-0.427	3.59E-14	4.27E-09	4.33E-11	5.56E-13
	-0.367	4.24E-16	2.92E-10	1.49E-11	1.91E-13
	-0.307	4.28E-18	1.91E-11	5.32E-12	7.35E-14
	-0.247	4.00E-20	7.72E-13	1.17E-12	1.76E-14
	-0.187		1.89E-14	1.46E-13	2.44E-15
	-0.127		3.93E-16	1.55E-14	2.89E-16
	-0.067		9.29E-18	1.55E-15	2.89E-17
	-0.007		2.20E-19	1.53E-16	3.57E-18
