# Supplementary material for: Trends in oxygenate/hydrocarbon selectivity for electrochemical CO(2) reduction to C2 products
Source: Nat Commun. 2022 Mar 17;13:1399. doi: 10.1038/s41467-022-29140-8 (PMC8931056; doi:10.1038/s41467-022-29140-8)
Supplement: Supplementary file 3 — Source Data [file 41467_2022_29140_MOESM3_ESM.zip › Source Data/Fig3c-source-data.csv]

Figure 3c
	pH7 (theo)			pH13 (theo)			pH7 CO_2R (exp)	pcCu	Cu-10	CuO-1	Cu111	Cu100	Cu751		pH13 COR (exp)	pcCu	pcCu	nanoCu	ODCu-1	ODCu-2	ODCu	CuNW	CuNF
	U_RHE	Molecular ratio C_2 Oxy / HC		U_RHE	Molecular ratio C_2 Oxy / HC		U_RHE	Molecular ratio C_2 Oxy / HC	Molecular ratio C_2 Oxy / HC	Molecular ratio C_2 Oxy / HC	Molecular ratio C_2 Oxy / HC	Molecular ratio C_2 Oxy / HC	Molecular ratio C_2 Oxy / HC		U_RHE	Molecular ratio C_2 Oxy / HC	Molecular ratio C_2 Oxy / HC	Molecular ratio C_2 Oxy / HC	Molecular ratio C_2 Oxy / HC	Molecular ratio C_2 Oxy / HC	Molecular ratio C_2 Oxy / HC	Molecular ratio C_2 Oxy / HC	Molecular ratio C_2 Oxy / HC
	-1.447	1.39942		-0.847	0.33594		-1.14	0.38959							-0.435	1.02079
	-1.387	0.98817		-0.793	0.24563		-1.09	0.47102							-0.485	0.84125
	-1.327	0.69766		-0.727	0.1676		-1.05	0.40845							-0.534	0.68247
	-1.267	0.49261		-0.667	0.11854		-1.01	0.34603							-0.583	0.5877
	-1.207	0.34782		-0.607	0.08453		-0.96	0.27369							-0.633	0.58358
	-1.147	0.24559		-0.547	0.06276										-0.682	0.54321
	-1.087	0.17342		-0.487	0.08448		-0.9		0.40727						-0.729	0.46778
	-1.027	0.12243		-0.427	0.32358		-0.95		0.6742						-0.775	0.68037
	-0.967	0.08647		-0.367	1.43373		-1		0.49805						-0.803	1.01247
	-0.907	0.06079		-0.307	7.62035		-1.05		0.52227
	-0.847	0.04312		-0.247	51.97358		-1.1		0.72456						-0.45			8.57143
	-0.787	0.02991		-0.187	330.00017		-1.15		0.7504						-0.5			1.45833
	-0.727	0.02151					-1.2		0.77929						-0.6			0.42105
	-0.667	0.01517					-1.25		0.75086
	-0.607	0.01079					-1.3		1.64286						-0.3				116.83333
	-0.547	0.00802													-0.35				41.16667
	-0.487	0.00802					-0.9			0.36828					-0.4				8.37975
	-0.427	0.0197					-0.95			0.30706					-0.45				4.97826
	-0.367	0.0937					-1			0.33194					-0.5				2.65487
	-0.307	0.48744					-1.05			0.40163
	-0.247	2.58668					-1.1			0.46153					-0.35					23.93162
	-0.187	12.84966					-1.15			0.51229					-0.4					5.44828
							-1.2			0.696					-0.45					2.68116
															-0.5					1.47072
							-0.98				0.30207
							-1.04				0.5119				-0.33						6.96552
							-1.1				0.53782				-0.43						2.03061
															-0.51						0.60479
							-0.89					0.10788			-0.57						0.50237
							-0.98					0.40026			-0.66						0.58621
							-1.04					0.36275			-0.73						1.14159
							-1.1					0.37423
															-0.253							440.92593
							-0.89						0.4703		-0.303							75.46935
							-0.98						0.36807		-0.353							16.04326
							-1.04						0.48691		-0.403							3.4636
							-1.1						0.53053		-0.453							1.52459
															-0.23								364.08547
															-0.28								382.73958
															-0.33								57.51124
															-0.38								14.76359
															-0.43								4.27974
															-0.4		1.28829
															-0.5		0.48316
															-0.59		0.59708
