# Supplementary material for: Trends in oxygenate/hydrocarbon selectivity for electrochemical CO(2) reduction to C2 products
Source: Nat Commun. 2022 Mar 17;13:1399. doi: 10.1038/s41467-022-29140-8 (PMC8931056; doi:10.1038/s41467-022-29140-8)
Supplement: Supplementary file 3 — Source Data [file 41467_2022_29140_MOESM3_ESM.zip › Source Data/Fig4a-source-data.csv]

Figure 4a
	pH7	CHCO-H	CHC-HO	OCCH-H	CHCOH-H		pH13	CHCO-H	CHC-HO	OCCH-H	CHCOH-H
	U_RHE	DSC	DSC	DSC	DSC		U_RHE	DSC	DSC	DSC	DSC
	-1.207	2.58E-01	-2.96E-04	-2.58E-01	1.73E-27		-0.907	3.22E-01	-3.33E-04	-3.22E-01	4.45E-27
	-1.147	1.97E-01	-2.54E-04	-1.97E-01	5.62E-28		-0.847	2.51E-01	-2.91E-04	-2.51E-01	6.02E-28
	-1.087	1.48E-01	-2.13E-04	-1.48E-01	1.90E-28		-0.787	1.92E-01	-2.50E-04	-1.92E-01	1.85E-28
	-1.027	1.09E-01	-1.77E-04	-1.09E-01	2.06E-28		-0.727	1.43E-01	-2.10E-04	-1.43E-01	6.46E-29
	-0.967	7.96E-02	-1.45E-04	-7.95E-02	7.69E-29		-0.667	1.06E-01	-1.74E-04	-1.06E-01	8.93E-29
	-0.907	5.76E-02	-1.18E-04	-5.74E-02	2.01E-23		-0.607	7.70E-02	-1.44E-04	-7.80E-02	1.44E-29
	-0.847	4.13E-02	-9.49E-05	-4.12E-02	2.17E-08		-0.54775	5.58E-02	-1.22E-04	-5.90E-02	-5.08E-27
	-0.787	2.96E-02	-7.62E-05	-2.95E-02	1.71E-07		-0.49	3.99E-02	-1.44E-04	-6.21E-02	2.22E-02
	-0.727	2.11E-02	-6.09E-05	-2.10E-02	1.30E-06		-0.43	1.40E-02	-4.60E-04	-1.76E-01	1.50E-01
	-0.667	1.50E-02	-4.86E-05	-1.49E-02	9.50E-06		-0.37	-3.93E-32	-1.67E-03	-5.71E-01	5.43E-01
	-0.607	1.06E-02	-3.89E-05	-1.06E-02	6.46E-05		-0.31225	-1.41E-31	-2.90E-03	-8.89E-01	8.75E-01
	-0.547	7.52E-03	-3.26E-05	-7.92E-03	4.40E-04		-0.253	-1.10E-30	-3.58E-03	-9.80E-01	9.76E-01
	-0.487	5.31E-03	-3.66E-05	-7.92E-03	2.65E-03		-0.193	-6.49E-30	-4.08E-03	-9.93E-01	9.95E-01
	-0.427	3.70E-03	-1.05E-04	-2.03E-02	1.67E-02		-0.133	-3.29E-29	-4.59E-03	-9.95E-01	9.99E-01
	-0.367	2.44E-03	-4.96E-04	-8.52E-02	8.32E-02		-0.073	-3.89E-28	-5.16E-03	-9.95E-01	1.00E+00
	-0.307	1.25E-03	-1.47E-03	-3.36E-01	3.37E-01		-0.013	-6.07E-28	-5.79E-03	-9.94E-01	1.00E+00
	-0.247	3.72E-04	-2.54E-16	-7.16E-01	7.21E-01
