# Supplementary material for: Trends in oxygenate/hydrocarbon selectivity for electrochemical CO(2) reduction to C2 products
Source: Nat Commun. 2022 Mar 17;13:1399. doi: 10.1038/s41467-022-29140-8 (PMC8931056; doi:10.1038/s41467-022-29140-8)
Supplement: Supplementary file 3 — Source Data [file 41467_2022_29140_MOESM3_ESM.zip › Source Data/Fig4c-source-data.csv]

Figure 4c
	pH7	CHCO-H	CHC-HO	OCCH-H	CHCOH-H	CH2CO	CH2CO-H2O	CH2C-HO	H-CH2CO		pH13	CHCO-H	CHC-HO	OCCH-H	CHCOH-H	CH2CO	CH2CO-H2O	CH2C-HO	H-CH2CO
	U_RHE	DSC	DSC	DSC	DSC	DSC	DSC	DSC	DSC		U_RHE	DSC	DSC	DSC	DSC	DSC	DSC	DSC	DSC
	-1.207	-7.42E-01	-2.96E-04	7.42E-01	-1.02E-24	-8.96E-01	1.00E+00	3.15E-25	-1.04E-01		-0.913	-6.78E-01	-3.33E-04	6.78E-01	-2.95E-25	-8.13E-01	1.00E+00	2.33E-25	-1.87E-01
	-1.147	-8.03E-01	-2.54E-04	8.03E-01	-2.77E-24	-9.45E-01	1.00E+00	1.87E-25	-5.54E-02		-0.85	-7.49E-01	-2.91E-04	7.49E-01	-7.03E-25	-9.05E-01	1.00E+00	5.28E-26	-9.49E-02
	-1.087	-8.52E-01	-2.13E-04	8.52E-01	-8.14E-24	-1.35E-11	1.00E+00	-9.65E-01	-3.53E-02		-0.793	-8.08E-01	-2.50E-04	8.08E-01	-1.15E-24	-8.59E-01	1.00E+00	-8.83E-02	-5.30E-02
	-1.027	-8.91E-01	-1.77E-04	8.91E-01	-4.98E-23	-1.09E-11	9.99E-01	-9.47E-01	-5.12E-02		-0.733	-8.56E-01	-2.10E-04	8.57E-01	-1.81E-24	-2.40E-12	1.00E+00	-9.64E-01	-3.57E-02
	-0.967	-9.20E-01	-1.45E-04	9.21E-01	-2.27E-22	-7.01E-12	9.93E-01	-9.23E-01	-6.97E-02		-0.673	-8.91E-01	-1.74E-04	8.94E-01	-9.34E-24	-2.55E-12	9.98E-01	-9.47E-01	-5.17E-02
	-0.907	-9.42E-01	-1.18E-04	9.43E-01	-1.53E-21	-5.57E-12	9.61E-01	-8.65E-01	-9.58E-02		-0.613	-9.09E-01	-1.44E-04	9.22E-01	-4.47E-23	-1.11E-12	9.92E-01	-9.22E-01	-7.04E-02
	-0.847	-9.59E-01	-9.49E-05	9.59E-01	-5.03E-07	-2.16E-12	8.40E-01	-7.27E-01	-1.13E-01		-0.5515	-8.88E-01	-1.22E-04	9.41E-01	-1.55E-22	-1.92E-12	9.57E-01	-8.61E-01	-9.62E-02
	-0.787	-9.70E-01	-7.62E-05	9.71E-01	-5.61E-06	-5.48E-13	5.32E-01	-4.36E-01	-9.54E-02		-0.493	-6.01E-01	-1.44E-04	9.38E-01	-3.34E-01	-3.92E-13	8.30E-01	-7.17E-01	-1.12E-01
	-0.727	-9.79E-01	-6.09E-05	9.79E-01	-6.06E-05	-2.73E-14	2.00E-01	-1.51E-01	-4.88E-02		-0.433	-9.31E-02	-4.60E-04	8.24E-01	-6.83E-01	-5.02E-13	5.16E-01	-4.23E-01	-9.26E-02
	-0.667	-9.84E-01	-4.86E-05	9.85E-01	-6.25E-04	-8.54E-16	6.09E-02	-4.22E-02	-1.87E-02		-0.373	-6.58E-27	-1.67E-03	4.29E-01	-4.04E-01	-5.83E-14	1.94E-01	-1.46E-01	-4.73E-02
	-0.607	-9.83E-01	-3.89E-05	9.89E-01	-5.99E-03	-1.42E-17	1.60E-02	-9.57E-03	-6.38E-03		-0.313	-1.92E-26	-2.90E-03	1.11E-01	-1.06E-01	-1.75E-14	6.03E-02	-4.18E-02	-1.86E-02
	-0.547	-9.38E-01	-3.26E-05	9.92E-01	-5.45E-02	3.37E-03	2.65E-03	-3.03E-03	-2.99E-03		-0.25	-6.48E-27	-3.58E-03	2.05E-02	-1.68E-02	-4.74E-16	1.60E-02	-9.57E-03	-6.38E-03
	-0.487	-6.62E-01	-3.66E-05	9.92E-01	-3.30E-01	2.27E-03	-1.21E-46	-9.53E-04	-1.31E-03		-0.193	-6.61E-27	-4.08E-03	6.94E-03	-2.85E-03	3.37E-03	2.65E-03	-3.03E-03	-2.99E-03
	-0.427	-2.01E-01	-1.05E-04	9.80E-01	-7.79E-01	3.81E-04	-2.47E-04	-3.97E-04	-8.59E-04		-0.133	4.23E-34	-4.59E-03	5.01E-03	-4.22E-04	2.27E-03	4.20E-34	-9.53E-04	-1.31E-03
	-0.367	-2.61E-02	-4.96E-04	9.15E-01	-8.88E-01	5.51E-38	-1.55E-04	-1.55E-04	-4.42E-04		-0.073	2.07E-34	-5.16E-03	5.24E-03	-7.96E-05	1.26E-03	2.10E-34	-3.97E-04	-8.59E-04
	-0.307	-3.18E-03	-1.51E-03	6.64E-01	-6.59E-01	4.49E-38	-6.70E-05	-6.70E-05	-3.02E-04		-0.013	8.75E-38	-5.79E-03	5.80E-03	8.75E-38	5.97E-04	1.15E-11	1.15E-11	-4.42E-04
	-0.247	-1.44E-04	-2.68E-05	2.84E-01	-2.79E-01	3.29E-38	-2.68E-05	-2.68E-05	-1.58E-04
	-0.187	1.43E-09	1.43E-09	9.04E-02	1.43E-09	9.28E-46	1.43E-09	1.43E-09	1.43E-09
