# Supplementary material for: Trends in oxygenate/hydrocarbon selectivity for electrochemical CO(2) reduction to C2 products
Source: Nat Commun. 2022 Mar 17;13:1399. doi: 10.1038/s41467-022-29140-8 (PMC8931056; doi:10.1038/s41467-022-29140-8)
Supplement: Supplementary file 3 — Source Data [file 41467_2022_29140_MOESM3_ESM.zip › Source Data/Fig4b-source-data.csv]

Figure 4b
	pH7	CHCO-H	CHC-HO	OCCH-H	CHCOH-H	CH2CO	CH2CO-H2O	CH2C-HO	H-CH2CO		pH13	CHCO-H	CHC-HO	OCCH-H	CHCOH-H	CH2CO	CH2CO-H2O	CH2C-HO	H-CH2CO
	U_RHE	DSC	DSC	DSC	DSC	DSC	DSC	DSC	DSC		U_RHE	DSC	DSC	DSC	DSC	DSC	DSC	DSC	DSC
	-1.207	-7.42E-01	8.50E-04	7.41E-01	-1.02E-24	2.35E-05	-2.63E-05	2.46E-25	2.74E-06		-0.913	-6.78E-01	6.99E-04	6.77E-01	-3.01E-25	1.05E-05	-1.34E-05	1.83E-25	2.90E-06
	-1.147	-8.03E-01	1.03E-03	8.02E-01	-2.78E-24	7.80E-05	-8.35E-05	1.44E-25	5.51E-06		-0.85	-7.49E-01	8.67E-04	7.48E-01	-7.04E-25	2.40E-05	-2.65E-05	4.17E-26	2.52E-06
	-1.087	-8.52E-01	1.23E-03	8.51E-01	-8.14E-24	-4.08E-12	-1.95E-04	1.88E-04	6.87E-06		-0.793	-8.08E-01	1.05E-03	8.07E-01	-1.15E-24	7.09E-05	-8.81E-05	1.18E-05	5.41E-06
	-1.027	-8.91E-01	1.45E-03	8.89E-01	-4.97E-23	-3.22E-12	-1.39E-03	1.31E-03	8.05E-05		-0.733	-8.56E-01	1.25E-03	8.55E-01	-1.81E-24	-5.40E-13	-2.19E-04	2.11E-04	7.80E-06
	-0.967	-9.20E-01	1.69E-03	9.19E-01	-2.27E-22	-2.14E-12	-6.84E-03	6.36E-03	4.80E-04		-0.673	-8.91E-01	1.47E-03	8.92E-01	-9.33E-24	-5.27E-13	-1.56E-03	1.47E-03	9.14E-05
	-0.907	-9.42E-01	2.01E-03	9.40E-01	-1.52E-21	-2.18E-12	-3.91E-02	3.48E-02	4.31E-03		-0.613	-9.09E-01	1.71E-03	9.20E-01	-4.46E-23	-2.34E-13	-7.66E-03	7.12E-03	5.44E-04
	-0.847	-9.59E-01	2.64E-03	9.56E-01	-5.03E-07	-6.42E-13	-1.60E-01	1.38E-01	2.15E-02		-0.5515	-8.88E-01	2.04E-03	9.39E-01	-1.54E-22	-1.10E-12	-4.31E-02	3.83E-02	4.78E-03
	-0.787	-9.70E-01	4.92E-03	9.66E-01	-5.61E-06	-7.64E-14	-4.66E-01	3.76E-01	9.02E-02		-0.493	-6.01E-01	2.64E-03	9.35E-01	-3.34E-01	-2.41E-13	-1.70E-01	1.47E-01	2.31E-02
	-0.727	-9.79E-01	1.42E-02	9.65E-01	-6.06E-05	8.34E-15	-7.89E-01	5.96E-01	1.92E-01		-0.433	-9.31E-02	4.79E-03	8.18E-01	-6.83E-01	-3.05E-13	-4.81E-01	3.87E-01	9.39E-02
	-0.667	-9.84E-01	5.32E-02	9.32E-01	-6.25E-04	1.93E-16	-8.89E-01	6.05E-01	2.84E-01		-0.373	-6.44E-27	1.40E-02	4.13E-01	-4.04E-01	-3.25E-14	-7.93E-01	5.99E-01	1.94E-01
	-0.607	-9.83E-01	1.87E-01	8.03E-01	-5.99E-03	1.30E-18	-8.00E-01	4.80E-01	3.20E-01		-0.313	-1.83E-26	5.14E-02	5.63E-02	-1.06E-01	-9.63E-15	-8.89E-01	6.05E-01	2.84E-01
	-0.547	-9.38E-01	4.08E-01	5.84E-01	-5.45E-02	-3.09E-01	-2.80E-01	2.99E-01	2.90E-01		-0.25	-5.27E-27	1.83E-01	-1.66E-01	-1.68E-02	-2.90E-16	-8.00E-01	4.80E-01	3.20E-01
	-0.487	-6.62E-01	6.71E-01	3.21E-01	-3.30E-01	-3.29E-01	1.75E-44	1.38E-01	1.90E-01		-0.193	-3.73E-27	4.04E-01	-4.01E-01	-2.85E-03	-3.09E-01	-2.80E-01	2.99E-01	2.90E-01
	-0.427	-2.01E-01	8.10E-01	1.70E-01	-7.79E-01	-6.40E-02	3.56E-02	6.07E-02	1.29E-01		-0.133	-7.59E-35	6.66E-01	-6.66E-01	-4.22E-04	-3.29E-01	4.20E-34	1.38E-01	1.90E-01
	-0.367	-2.61E-02	9.06E-01	7.84E-03	-8.88E-01	5.51E-38	2.41E-02	2.41E-02	6.88E-02		-0.073	-8.07E-34	8.05E-01	-8.05E-01	-7.96E-05	-1.90E-01	2.10E-34	6.07E-02	1.29E-01
	-0.307	-3.18E-03	4.89E-01	-2.83E-01	-6.59E-01	4.49E-38	9.64E-03	9.64E-03	4.32E-02		-0.013	-7.46E-34	9.01E-01	-9.01E-01	-7.46E-34	-9.30E-02	1.15E-11	1.15E-11	6.88E-02
	-0.247	-1.44E-04	3.56E-03	-6.91E-01	-2.79E-01	3.29E-38	3.56E-03	3.56E-03	2.10E-02
	-0.187	1.43E-09	1.43E-09	-8.99E-01	1.43E-09	9.28E-46	1.43E-09	1.43E-09	1.43E-09
