# Supplementary material for: Trends in oxygenate/hydrocarbon selectivity for electrochemical CO(2) reduction to C2 products
Source: Nat Commun. 2022 Mar 17;13:1399. doi: 10.1038/s41467-022-29140-8 (PMC8931056; doi:10.1038/s41467-022-29140-8)
Supplement: Supplementary file 3 — Source Data [file 41467_2022_29140_MOESM3_ESM.zip › Source Data/Fig4d-source-data.csv]

Figure 4d
	pH7 (analytical)		pH13 (analytical)			pH7 (theory)		pH13 (theory)
	U_RHE	ln(r_C2 Oxy / r_C2 HC)	U_RHE	ln(r_C2 Oxy / r_C2 HC)		U_RHE	ln(r_C2 Oxy / r_C2 HC)	U_RHE	ln(r_C2 Oxy / r_C2 HC)
	-0.007	7.07116	-0.013	11.27687		-1.207	-1.05607	-1.207	0.99737
	-0.127	4.09104	-0.133	7.74948		-1.147	-1.40409	-1.147	0.64995
	-0.247	0.9285	-0.14031	7.26631		-1.087	-1.75204	-1.087	0.30125
	-0.367	-2.41646	-0.253	4.03967		-1.027	-2.10022	-1.027	-0.0467
	-0.487	-5.22888	-0.373	0.14744		-0.967	-2.44796	-0.967	-0.39482
	-0.49431	-5.18644	-0.493	-3.14006		-0.907	-2.80033	-0.907	-0.74284
	-0.607	-4.5326	-0.50192	-3.08829		-0.847	-3.14377	-0.847	-1.09082
	-0.727	-3.83633	-0.613	-2.44379		-0.787	-3.50956	-0.793	-1.40393
	-0.847	-3.14006	-0.733	-1.74752		-0.727	-3.83924	-0.727	-1.78618
	-0.85592	-3.08829	-0.853	-1.05125		-0.667	-4.18844	-0.667	-2.1325
	-0.967	-2.44379	-0.973	-0.35498		-0.607	-4.52914	-0.607	-2.47065
	-1.087	-1.74752	-1.093	0.34129		-0.547	-4.82582	-0.547	-2.76844
	-1.207	-1.05125	-1.213	1.03756		-0.487	-4.82582	-0.487	-2.47124
						-0.427	-3.92714	-0.427	-1.12831
						-0.367	-2.36766	-0.367	0.36028
						-0.307	-0.71859	-0.307	2.03082
						-0.247	0.95038	-0.247	3.95074
						-0.187	2.55332	-0.187	5.79909
						-0.127	4.15322	-0.127	7.65735
						-0.067	5.62715	-0.067	9.5378
						-0.007	7.07941	-0.007	11.30253
