# Supplementary material for: Trends in oxygenate/hydrocarbon selectivity for electrochemical CO(2) reduction to C2 products
Source: Nat Commun. 2022 Mar 17;13:1399. doi: 10.1038/s41467-022-29140-8 (PMC8931056; doi:10.1038/s41467-022-29140-8)
Supplement: Supplementary file 3 — Source Data [file 41467_2022_29140_MOESM3_ESM.zip › Source Data/Fig5-source-data.csv]

Figure 5
	Original data points	Metal (100)	Other Cu facets	Cu-based alloys	Ni-Ga alloys		Boundary lines
	delta G_C*	delta G_OH*	delta G_OH*	delta G_OH*	delta G_OH*		delta G_C*	delta G_OH*	delta G_OH*	delta G_OH*
	2.87358	0.48947					1.0131	-0.06508
	2.49808	1.26862					3.5	-0.15556
	0.94821	0.18005					1.0131		-0.06508
	-0.80028	0.70913					-1.5		-0.78333
	-0.5884	1.19873					1.0131			-0.06508
	-1.23941	0.24529					1.0131			1.5
	-1.18287	-0.07972
	-1.12302	0.69413
	2.27851		0.53781
	1.32047		-0.07669
	1.18872		0.01233
	1.35687		-0.01297
	1.56877		-0.22251
	1.53968			0.45147
	1.47026			0.215
	1.29918			0.3848
	1.40306			0.20041
	0.39436				-0.101
