# Supplementary material for: Trends in oxygenate/hydrocarbon selectivity for electrochemical CO(2) reduction to C2 products
Source: Nat Commun. 2022 Mar 17;13:1399. doi: 10.1038/s41467-022-29140-8 (PMC8931056; doi:10.1038/s41467-022-29140-8)
Supplement: Supplementary file 3 — Source Data [file 41467_2022_29140_MOESM3_ESM.zip › Source Data/Fig4e-source-data.csv]

Figure 4e
	pH7 (analytical)		pH13 (analytical)			pH7 (theory)		pH13 (theory)
	U_SHE	ln(r_C2 Oxy / r_C2 HC)	U_SHE	ln(r_C2 Oxy / r_C2 HC)		U_SHE	ln(r_C2 Oxy / r_C2 HC)	U_SHE	ln(r_C2 Oxy / r_C2 HC)
	-0.42	7.07116	-0.42	20.76449		-1.98	1.03218	-1.98	0.99737
	-0.54	4.09104	-0.54	17.78437		-1.92	0.6848	-1.92	0.64995
	-0.66	0.9285	-0.66	14.62183		-1.86	0.33606	-1.86	0.30125
	-0.78	-2.41646	-0.78	11.27687		-1.8	-0.0119	-1.8	-0.0467
	-0.9	-5.22888	-0.9	7.74948		-1.74	-0.36002	-1.74	-0.39482
	-0.90731	-5.18644	-0.90731	7.26631		-1.68	-0.70804	-1.68	-0.74284
	-1.02	-4.5326	-1.02	4.03967		-1.62	-1.05607	-1.62	-1.09082
	-1.14	-3.83633	-1.14	0.14744		-1.56	-1.40409	-1.56	-1.40393
	-1.26	-3.14006	-1.26	-3.14006		-1.5	-1.75204	-1.5	-1.78618
	-1.26892	-3.08829	-1.26892	-3.08829		-1.44	-2.10022	-1.44	-2.1325
	-1.38	-2.44379	-1.38	-2.44379		-1.38	-2.44796	-1.38	-2.47065
	-1.5	-1.74752	-1.5	-1.74752		-1.32	-2.80033	-1.32	-2.76844
	-1.62	-1.05125	-1.62	-1.05125		-1.26	-3.14377	-1.26	-2.47124
	-1.74	-0.35498	-1.74	-0.35498		-1.2	-3.50956	-1.2	-1.12831
	-1.86	0.34129	-1.86	0.34129		-1.14	-3.83924	-1.14	0.36028
	-1.98	1.03756	-1.98	1.03756		-1.08	-4.18844	-1.08	2.03082
						-1.02	-4.52914	-1.02	3.95074
						-0.96	-4.82582	-0.96	5.79909
						-0.9	-4.82582	-0.9	7.65735
						-0.84	-3.92714	-0.84	9.5378
						-0.78	-2.36766	-0.78	11.30253
						-0.72	-0.71859
						-0.66	0.95038
						-0.6	2.55332
						-0.54	4.15322
						-0.48	5.62715
						-0.42	7.07941
